# Supplementary material for: Systems immunology integrates the complex endotypes of recessive dystrophic epidermolysis bullosa
Source: Nat Commun. 2025 Jan 14;16:664. doi: 10.1038/s41467-025-55934-7 (PMC11733305; doi:10.1038/s41467-025-55934-7)
Supplement: Supplementary file 4 — Source Data [file 41467_2025_55934_MOESM4_ESM.xlsx]

## Sheet: Fig1B
Frequency (%) Neutrophils			Cells/ul Neutrophils			Frequency (%) Lymphocytes			Cells/ul Lymphocytes			Frequency (%) Basophils/Eosinophils			Cells/ul Basophils/Eosinophils			Frequency (%) Monocytes			Cells/ul Monocytes			Frequency (%) Dendritic cells			Cells/ul Dendritic cells
Healthy control	RDEB		Healthy control	RDEB		Healthy control	RDEB		Healthy control	RDEB		Healthy control	RDEB		Healthy control	RDEB		Healthy control	RDEB		Healthy control	RDEB		Healthy control	RDEB		Healthy control	RDEB
57.99	56.97		4350	6980		31.47	34.71		2363	2954		1.53	0.75		38	36		7.58	4.07		570	610		0.49	0.32		114.75	84
54.87	72.83		4125	6850		37.43	21.8		2805	3870		1.37	0.26		38	73		4.91	3.79		375	730		0.55	0.66		105	31
56.31	73.48		4200	13440		34.74	19.84		2625	3100		1.55	0.2		38	87		5.3	4.38		398	680		0.45	0.52		112.5	35
51.94	44.76		3900	7680		40.31	48.34		3023	1750		1.05	0.63		23	33		4.77	2.87		360	570		0.32	0.28		75	67
55.15	56.97		4125	7270		34.96	22.84		2625	3040		1.06	0.52		45	42		5.57	5.68		420	610		0.6	0.53		75	42
39.6	38.75		3000	5260		49.54	51.33		3713	4010		0.59	0.93		45	59		7.56	4.76		570	790		0.64	0.78		45	67
58.94	52.77		4425	5560		30.41	35.58		2280	2610		1.25	0.92		38	66		7.18	6.01		540	570		0.54	0.73		90	85
67.68	61.15		5100	6450		21.69	32.86		1628	2130		0.84	0.58		38	20		7.4	2.92		555	630		0.49	0.17		60	61
52.74	74.12		3975	10860		36.1	20.94		2708	1410		1.48	0.36		105	82		6.98	2.61		525	400		1.4	0.62		112.5	55
	61.65			4270			30.22			2250			0.88			12			4.87			770			0.21			54
	64.49			4080			23.38			1340			0.87			21			8.99			510			0.18			93
	74.36			6880			19.73			2630			0.95			22			3.95			490			0.18			110

## Sheet: Fig2B
	Frequency (%)
	Healthy control	RDEB
naïve CD4	15.3	12.0
effector CD4	0.1	4.0
CM CD4	13.0	19.3
EM CD4	2.5	2.6
naïve CD8	7.5	7.1
EM CD8	5.2	8.0
effector CD8	1.6	5.0
ydT	6.5	2.6
NKT MAIT	4.5	4.7
NKCD56dim	8.4	4.3
NKCD56bright	1.1	0.4
NKCD56dimCD57+	2.6	5.3
B cells	7.5	6.5
classical monocytes	14.6	9.0
intermediate monocytes	0.1	3.2
non-classical monocytes	1.5	1.4

## Sheet: Fig2C
Cells/ul naïve CD4			Cells/ul effector CD4			Cells/ul CM CD4			Cells/ul EM CD4			Cells/ul naïve CD8			Cells/ul CM CD8			Cells/ul effector CD8			Cells/ul ydT			Cells/ul NKT/MAIT			Cells/ul NKCD56dim			Cells/ul NKCD56bright			Cells/ul NKCD56dimCD57+			Cells/ul B cells			Cells/ul class Mo			Cells/ul interm Mo			Cells/ul non-class Mo
Healthy control	RDEB		Healthy control	RDEB		Healthy control	RDEB		Healthy control	RDEB		Healthy control	RDEB		Healthy control	RDEB		Healthy control	RDEB		Healthy control	RDEB		Healthy control	RDEB		Healthy control	RDEB		Healthy control	RDEB		Healthy control	RDEB		Healthy control	RDEB		Healthy control	RDEB		Healthy control	RDEB		Healthy control	RDEB
443	186		1	277		408	659		48	223		252	105		139	692		19	434		195	72		153	442		291	122		58	24		162	310		148	316		468	538		1	2		90	71
354	365		5	2		293	395		51	47		169	324		261	126		127	58		676	53		66	118		93	42		43	13		35	12		143	195		469	681		1	12		90	36
526	639		5	79		428	745		48	105		181	204		162	294		37	175		200	99		28	535		450	70		52	20		101	75		97	57		49	655		1	4		65	21
477	363		11	126		327	738		80	140		232	178		139	385		112	304		135	138		183	42		225	98		46	12		96	368		275	139		481	459		7	17		72	95
475	120		6	928		522	388		153	49		108	145		162	116		41	45		71	234		276	129		174	147		16	7		96	199		219	99		485	576		11	6		64	28
582	492		1	62		276	432		31	49		572	392		108	178		8	233		91	102		136	70		42	38		6	7		5	66		451	120		87	642		0	33		472	116
479	255		3	3		404	760		93	97		144	83		116	305		37	26		197	24		221	22		357	149		28	12		27	29		207	358		256	495		1	15		303	61
590	562		3	52		428	532		70	60		302	226		179	212		30	131		100	32		64	178		149	96		20	14		46	382		336	140		491	499		1	35		68	96
282	177		19	1		493	593		139	31		100	127		159	100		25	24		49	34		130	28		509	97		30	8		141	52		258	134		370	330		2	26		188	44
	125			21			312			70			66			122			190			44			47			163			5			49			123			543			32			195
	794			66			763			78			319			271			225			83			378			95			18			181			728			49			400			62
	477			2			617			36			350			361			31			32			53			401			31			410			147			13			381			96

## Sheet: Fig2D
Type	Groupe1	CD4 NAIVE	CD4 EFF	CD4 EM	CD4 CM	CD8 NAIVE	CD8 CM	CD8 TEMRA	ydT	NKT/MAIT	Cl Mono	Int Mono	NC Mono	B NAIVE	B MEMORY	NK MEMO	NK REG	NK CYTO
HC	Healthy	443	1	48	408	252	139	19	195	153	468	1	90	102	46	162	58	291
HC	Healthy	354	5	51	293	169	261	127	676	66	469	1	90	108	35	35	43	93
HC	Healthy	526	5	48	428	181	162	37	200	28	49	1	65	59	38	101	52	450
HC	Healthy	477	11	80	327	232	139	112	135	183	481	7	72	232	43	96	46	225
HC	Healthy	475	6	153	522	108	162	41	71	276	485	11	64	140	79	96	16	174
HC	Healthy	582	1	31	276	572	108	8	91	136	87	0	472	261	190	5	6	42
HC	Healthy	479	3	93	404	144	116	37	197	221	256	1	303	120	87	27	28	357
HC	Healthy	590	3	70	428	302	179	30	100	64	491	1	68	203	133	46	20	149
HC	Healthy	282	19	139	493	100	159	25	49	130	370	2	188	158	100	141	30	509
RDEB	EB	186	277	223	659	105	692	434	72	442	538	2	71	149	167	310	24	122
RDEB	EB	365	2	47	395	324	126	58	53	118	681	12	36	181	14	12	13	42
RDEB	EB	639	79	105	745	204	294	175	99	535	655	4	21	32	25	75	20	70
RDEB	EB	363	126	140	738	178	385	304	138	42	459	17	95	108	31	368	12	98
RDEB	EB	120	928	49	388	145	116	45	234	129	576	6	28	91	8	199	7	147
RDEB	EB	492	62	49	432	392	178	233	102	70	642	33	116	79	41	66	7	38
RDEB	EB	255	3	97	760	83	305	26	24	22	495	15	61	277	81	29	12	149
RDEB	EB	562	52	60	532	226	212	131	32	178	499	35	96	98	42	382	14	96
RDEB	EB	177	1	31	593	127	100	24	34	28	330	26	44	109	25	52	8	97
RDEB	EB	125	21	70	312	66	122	190	44	47	543	32	195	89	34	49	5	163
RDEB	EB	794	66	78	763	319	271	225	83	378	49	400	62	699	29	181	18	95
RDEB	EB	477	2	36	617	350	361	31	32	53	13	381	96	125	22	410	31	401

## Sheet: Fig3A
	Frequency (%) CD4
	Healthy control	RDEB
naïve	48.5	32.3
effector CD57-	0.1	1.5
effector CD57+	0.2	6.4
EM Th1	4.9	6.5
CM Th1	9.2	17.1
CM Th1 CCR6+CD161+	8.4	9.2
CM Th1/Th17	4.1	2.1
EM Th17	3.4	2.9
CM Th17	8.4	11.6
CM Tfh	4.9	4.9
Treg	2.8	1.4
naïve-effector/CM	4.1	4.5

## Sheet: Fig3B
	Frequency (%) CD8
	Healthy control	RDEB
naïve	40.6	30.3
effector CD57-	6.9	10.0
effector CD57+	2.7	8.3
EM CD57-	7.5	10.4
EM CD57+	7.5	3.6
CM	2.3	3.8
naïve-effector/CM	10.3	13.0
NKT	1.9	2.6
NKT CD57+	4.0	6.6
MAIT	1.6	1.7
MAIT CD57+	0.3	2.6
NKT/MAIT	14.2	7.1

## Sheet: Fig3C
Cells/ul effector CD57-			Cells/ul effector CD57+			Cells/ul CM Th1			Cells/ul CM Th1 CCR6+CD161+			Cells/ul Treg
Healthy control	RDEB		Healthy control	RDEB		Healthy control	RDEB		Healthy control	RDEB		Healthy control	RDEB
0	28		0	213		28	220		117	219		26	21
1	0		1	0		28	133		90	220		21	14
0	13		0	63		16	259		94	259		17	13
1	29		7	94		62	358		59	304		15	11
1	203		2	562		149	244		44	244		59	17
0	7		0	51		66	78		62	29		10	11
0	0		1	1		139	219		91	358		21	54
1	12		0	41		151	68		44	133		44	14
0	0		1	0		170	304		91	78		29	8
	4			16			29			301			9
	29			27			179			68			15
	0			0			301			179			7

## Sheet: Fig3D
Cells/ul effector CD57-			Cells/ul effector CD57+			Cells/ul EM CD57-			Cells/ul naïve-effector/CM			Cells/ul MAIT CD57+
Healthy control	RDEB		Healthy control	RDEB		Healthy control	RDEB		Healthy control	RDEB		Healthy control	RDEB
24	26		1	149		22	54		37	80		0	14
74	198		16	20		38	222		67	157		4	3
34	58		2	67		11	72		63	57		0	6
36	14		58	118		27	16		42	52		6	50
20	18		11	14		29	41		52	17		1	11
11	74		2	112		21	27		37	34		1	13
16	150		8	6		27	193		20	103		1	1
26	23		6	38		66	35		51	39		1	2
23	55		3	10		35	30		23	81		0	5
	33			61			79			192			48
	118			97			41			52			19
	69			9			41			78			2

## Sheet: Fig3E
Proliferation index CD4			Replication index CD4
Healthy control	RDEB		Healthy control	RDEB
3.44	4.29		17.3	22.4
3.58	1.85		13.8	9.83
3.82	3.61		25.2	3.71
3.95	1.68		16.8	8.68
3.52	3.96		13.2	15.1
3.45	3.14		14.5	2.97
	3.03			9.27
	3.11			14.7
	3.84			18.6

## Sheet: Fig3F
Proliferation index CD8			Replication index CD8
Healthy control	RDEB		Healthy control	RDEB
3.9	4.53		19.8	27.8
3.49	2.62		13.7	4.95
3.87	3.64		27.6	15.8
3.93	1.69		16.9	3.01
3.68	4.24		15.1	22
3.6	3.14		15	10.3
	3.05			8.75
	3.03			9.27
	3.87			15.9

[truncated: 24 more sheets: Fig4A, Fig4B, Fig4C, Fig4D, Fig4E, Fig5B, Fig5C, Fig5D, Fig6B, Fig6C, Fig6D, Fig6E, Fig7B, Fig8B, Fig8C, SuppFig4C, SuppFig5C, SuppFig6A, SuppFig6B, SuppFig7C …]
